# Supplementary material for: 2-[2-(4-Nitro­phenyl)hy­dra­zin­yl­idene]malononitrile
Source: Acta Crystallogr Sect E Struct Rep Online. 2009 Dec 19;66(Pt 1):o196. doi: 10.1107/S1600536809053136 (PMC2980134; doi:10.1107/S1600536809053136)
Supplement: Supplementary file 2 [file e-66-0o196-Isup2.hkl]

# 
# h,k,l, Fc-squared, Fo-squared, sigma(Fo-squared) and status flag 
# 
data_I
_shelx_title ' K in P2(1)/n' 
_shelx_refln_list_code          4 
_shelx_F_calc_maximum      147.07 
_exptl_crystal_F_000       384.00 
_reflns_d_resolution_high  0.8322 
 
loop_ 
 _symmetry_equiv_pos_as_xyz 
 'x, y, z' 
 '-x+1/2, y+1/2, -z+1/2' 
 '-x, -y, -z' 
 'x-1/2, -y-1/2, z-1/2' 
 
_cell_length_a    11.9610 
_cell_length_b     5.8310 
_cell_length_c    14.5690 
_cell_angle_alpha  90.000 
_cell_angle_beta  110.980 
_cell_angle_gamma  90.000 
 
_shelx_F_squared_multiplier     1.000 
 
loop_ 
 _refln_index_h 
 _refln_index_k 
 _refln_index_l 
 _refln_F_squared_calc 
 _refln_F_squared_meas 
 _refln_F_squared_sigma 
 _refln_observed_status 
   2   0   0     3424.70     2782.09     38.70 o 
   4   0   0     6796.83     6046.09     81.61 o 
   6   0   0      651.05      670.11      8.31 o 
   8   0   0       67.63       62.38      3.39 o 
  10   0   0       15.55       14.96      2.35 o 
  12   0   0       35.42       48.40      4.47 o 
   1   1   0     2636.44     2463.52     37.94 o 
   2   1   0      597.37      577.09      5.07 o 
   3   1   0      223.73      241.76      3.84 o 
   4   1   0      160.53      138.68      3.36 o 
   5   1   0       66.61       70.16      2.74 o 
   6   1   0       56.81       70.09      3.03 o 
   7   1   0      322.37      354.51      6.89 o 
   8   1   0        1.68        0.29      1.42 o 
   9   1   0        4.21        5.28      1.90 o 
  10   1   0       55.69       53.59      3.89 o 
  11   1   0        1.88        2.47      2.38 o 
  12   1   0        5.19        5.79      2.91 o 
  13   1   0        8.01       11.65      3.55 o 
   0   2   0     5632.67     5465.06     76.09 o 
   1   2   0       23.92       29.96      1.58 o 
   2   2   0        2.80        2.18      0.89 o 
   3   2   0        0.00        0.38      0.77 o 
   4   2   0      271.90      275.54      5.40 o 
   5   2   0        4.83        4.30      1.25 o 
   6   2   0       41.90       38.87      2.67 o 
   7   2   0        0.50       -1.70      1.70 o 
   8   2   0      295.64      299.43      7.88 o 
   9   2   0       20.16       17.65      2.43 o 
  10   2   0        0.00       -2.47      2.47 o 
  11   2   0       24.85       30.33      3.82 o 
  12   2   0       51.80       66.22      5.40 o 
   1   3   0      273.58      318.59      5.86 o 
   2   3   0       50.51       37.96      2.30 o 
   3   3   0       19.61       16.83      1.92 o 
   4   3   0        0.13        0.70      1.46 o 
   5   3   0      112.52      117.39      4.49 o 
   6   3   0       13.73        8.62      1.90 o 
   7   3   0       14.94       14.93      2.30 o 
   8   3   0       14.21       12.58      2.35 o 
   9   3   0        0.42        0.96      2.11 o 
  10   3   0        0.01       -1.51      2.57 o 
  11   3   0        2.69        1.44      2.62 o 
  12   3   0        0.35        2.38      2.93 o 
   0   4   0      278.75      322.51      6.96 o 
   1   4   0      521.28      516.39      8.86 o 
   2   4   0       55.44       46.29      2.91 o 
   3   4   0      320.16      331.03      7.56 o 
   4   4   0      177.90      180.44      5.83 o 
   5   4   0      223.94      217.77      6.96 o 
   6   4   0       90.47       84.44      4.95 o 
   7   4   0        0.61       -0.74      2.40 o 
   8   4   0        2.88        2.86      2.35 o 
   9   4   0       14.98       16.71      3.39 o 
  10   4   0        1.27        3.17      2.62 o 
  11   4   0        2.84       -0.79      3.03 o 
   1   5   0        6.07        8.98      1.80 o 
   2   5   0        7.85        4.49      2.04 o 
   3   5   0        9.06       11.45      2.38 o 
   4   5   0       37.23       33.28      3.36 o 
   5   5   0       60.38       60.31      4.32 o 
   6   5   0       56.26       49.63      4.51 o 
   7   5   0       21.28       25.07      3.63 o 
   8   5   0       13.75       17.79      3.46 o 
   9   5   0        7.30        8.28      3.19 o 
   0   6   0        3.32        1.92      2.30 o 
   1   6   0       23.48       21.51      3.15 o 
   2   6   0        0.00       -2.71      2.71 o 
   3   6   0       11.74       16.13      2.74 o 
   4   6   0       13.60        8.57      3.41 o 
   5   6   0       56.81       56.57      5.33 o 
   6   6   0        6.26        5.33      3.15 o 
 -13   0   1       31.68       36.81      4.32 o 
 -11   0   1       23.88       21.87      3.31 o 
  -9   0   1       62.06       48.98      3.53 o 
  -7   0   1      138.59      167.47      4.87 o 
  -5   0   1      736.66      696.45      7.37 o 
  -3   0   1      952.46      920.61      6.36 o 
  -1   0   1      152.86      124.59      1.44 o 
   1   0   1       27.84       35.46      1.01 o 
   3   0   1     3431.47     3209.57     54.48 o 
   5   0   1       72.90       85.96      3.10 o 
   7   0   1      262.90      310.65      6.99 o 
   9   0   1        8.76       14.81      2.18 o 
  11   0   1       17.03       19.93      3.12 o 
  13   0   1        4.04        6.84      2.91 o 
 -13   1   1       61.53       70.30      5.35 o 
 -12   1   1        8.55       12.34      2.98 o 
 -11   1   1        1.40       -1.20      2.45 o 
 -10   1   1        0.41        1.94      1.82 o 
  -9   1   1       10.85       10.37      2.18 o 
  -8   1   1        2.13        1.49      1.68 o 
  -7   1   1       95.95       95.32      3.91 o 
  -6   1   1       13.43       13.28      1.61 o 
  -5   1   1      735.85      756.81      8.12 o 
  -4   1   1      826.29      887.14      7.80 o 
  -3   1   1       45.30       42.67      1.68 o 
  -2   1   1      485.11      575.63      4.95 o 
  -1   1   1     1604.73     1677.63     31.53 o 
   0   1   1     1606.50     1525.39     55.10 o 
   1   1   1      606.21      610.54      4.87 o 
   2   1   1       85.24       77.39      2.09 o 
   3   1   1      405.08      408.10      5.19 o 
   4   1   1       49.60       51.65      2.21 o 
   5   1   1        2.21        2.57      0.91 o 
   6   1   1       45.20       55.63      2.88 o 
   7   1   1      103.95      104.16      4.18 o 
   8   1   1        0.06        0.00      1.44 o 
   9   1   1        8.73        5.52      2.02 o 
  10   1   1        1.93        3.60      2.38 o 
  11   1   1        8.17       10.28      2.71 o 
  12   1   1        0.13        1.92      2.52 o 
 -13   2   1        0.53        3.67      3.17 o 
 -12   2   1      180.52      190.14      8.16 o 
 -11   2   1        6.02        7.20      2.64 o 
 -10   2   1       37.75       38.54      3.60 o 
  -9   2   1        5.41        4.54      2.23 o 
  -8   2   1      173.65      157.56      5.71 o 
  -7   2   1       81.98       84.30      3.89 o 
  -6   2   1       29.04       35.20      2.59 o 
  -5   2   1      403.17      506.26      7.32 o 
  -4   2   1      355.08      379.56      5.91 o 
  -3   2   1      125.73      153.64      3.70 o 
  -2   2   1      502.86      625.26      6.67 o 
  -1   2   1      228.15      299.79      4.42 o 
   0   2   1       59.06       74.34      4.53 o 
   1   2   1       88.49       73.64      2.33 o 
   2   2   1        1.80        2.93      0.79 o 
   3   2   1      579.16      527.84      6.79 o 
   4   2   1        2.54        1.39      0.96 o 
   5   2   1      119.84      120.89      4.13 o 
   6   2   1       31.27       25.79      2.30 o 
   7   2   1       15.77       12.39      2.18 o 
   8   2   1        7.00        8.45      2.06 o 
   9   2   1        1.07        3.41      2.06 o 
  10   2   1       70.97       62.26      4.54 o 
  11   2   1       27.65       38.44      3.82 o 
  12   2   1       22.20       28.72      4.08 o 
 -12   3   1        2.61        0.00      3.19 o 
 -11   3   1        3.50        6.72      2.59 o 
 -10   3   1        8.43        7.97      2.69 o 
  -9   3   1       47.94       51.36      4.15 o 
  -8   3   1       57.92       52.70      3.94 o 
  -7   3   1       22.59       24.95      2.45 o 
  -6   3   1        7.59        6.19      1.80 o 
  -5   3   1      104.15      106.58      4.27 o 
  -4   3   1      100.39       79.50      3.48 o 
  -3   3   1      109.91      103.03      3.72 o 
  -2   3   1      336.81      361.33      6.41 o 
  -1   3   1      283.64      392.71      6.46 o 
   0   3   1      117.50      127.01      2.61 o 
   1   3   1      240.51      253.45      5.28 o 
   2   3   1       16.04       22.19      1.82 o 
   3   3   1      385.03      410.89      7.25 o 
   4   3   1        1.97       -0.36      1.42 o 
   5   3   1       66.41       56.14      3.34 o 
   6   3   1        0.01        0.89      1.66 o 
   7   3   1      314.59      309.59      8.31 o 
   8   3   1       41.03       37.98      3.70 o 
   9   3   1       20.92       23.70      3.29 o 
  10   3   1        1.42        0.46      2.69 o 
  11   3   1        7.30        8.62      3.19 o 
 -11   4   1        2.21        1.82      2.64 o 
 -10   4   1        1.67       -2.95      2.95 o 
  -9   4   1       13.94       12.20      2.64 o 
  -8   4   1        2.69        2.79      2.09 o 
  -7   4   1       17.90       14.45      2.69 o 
  -6   4   1        5.06        4.56      2.33 o 
  -5   4   1        0.07        1.56      1.97 o 
  -4   4   1      383.00      388.80      8.28 o 
  -3   4   1      352.56      363.42      7.88 o 
  -2   4   1       35.71       42.47      2.79 o 
  -1   4   1       20.85       23.19      2.40 o 
   0   4   1        5.25        5.58      1.43 o 
   1   4   1       20.18       16.40      2.45 o 
   2   4   1       10.22        9.77      2.06 o 
   3   4   1       34.54       25.55      2.86 o 
   4   4   1       56.84       59.40      3.79 o 
   5   4   1      476.91      484.05      9.41 o 
   6   4   1      510.07      500.30     10.66 o 
   7   4   1       29.13       27.90      3.27 o 
   8   4   1        0.94        1.25      2.71 o 
   9   4   1        7.10        8.02      2.95 o 
  10   4   1       16.28       22.07      3.72 o 
  -9   5   1       79.76       77.39      6.43 o 
  -8   5   1        0.51       -1.18      2.95 o 
  -7   5   1       59.73       60.72      4.54 o 
  -6   5   1       88.33       73.42      5.23 o 
  -5   5   1       33.43       38.70      3.96 o 
  -4   5   1      169.06      177.39      6.55 o 
  -3   5   1        0.81       -0.53      2.11 o 
  -2   5   1        0.01        1.20      1.85 o 
  -1   5   1        6.71        7.64      2.18 o 
   0   5   1        1.54        0.48      1.22 o 
   1   5   1        5.81        6.34      2.02 o 
   2   5   1        3.23        4.39      2.18 o 
   3   5   1        1.51        1.82      2.21 o 
   4   5   1       69.07       64.52      4.54 o 
   5   5   1        1.59        4.03      2.11 o 
   6   5   1       65.87       60.79      4.83 o 
   7   5   1        3.34        7.32      2.71 o 
   8   5   1        5.31        9.36      3.27 o 
   9   5   1        0.12        3.19      2.91 o 
  -7   6   1       39.45       45.93      4.87 o 
  -6   6   1       54.92       50.61      5.52 o 
  -5   6   1        0.08        3.34      2.76 o 
  -4   6   1        0.00       -1.61      2.81 o 
  -3   6   1       51.50       45.02      4.23 o 
  -2   6   1       68.74       69.10      4.92 o 
  -1   6   1        2.96        4.73      2.16 o 
   0   6   1       11.40        8.97      2.03 o 
   1   6   1        2.95        3.03      2.50 o 
   2   6   1        0.02        2.88      2.04 o 
   3   6   1        0.46       -1.13      2.43 o 
   4   6   1        0.49        1.18      2.30 o 
   5   6   1        4.85        3.70      2.98 o 
   6   6   1       27.46       23.75      4.01 o 
 -12   0   2        4.74        2.79      2.47 o 
 -10   0   2        5.31        3.19      1.97 o 
  -8   0   2       54.72       57.02      3.22 o 
  -6   0   2       55.37       66.24      2.79 o 
  -4   0   2       33.75       29.17      1.49 o 
  -2   0   2     1312.25     1312.39      6.51 o 
   0   0   2     1575.69     1407.38     67.91 o 
   2   0   2    18541.47    14384.25    108.43 o 
   4   0   2      356.71      349.93      5.40 o 
   6   0   2     1037.82     1075.76     11.31 o 
   8   0   2      249.62      255.73      7.06 o 
  10   0   2       32.72       27.23      3.46 o 
  12   0   2        0.55       -1.46      2.33 o 
 -13   1   2       67.05       68.33      5.28 o 
 -12   1   2       85.98      100.22      6.03 o 
 -11   1   2       25.71       34.02      3.67 o 
 -10   1   2       20.72       21.13      2.79 o 
  -9   1   2       74.70       70.71      3.91 o 
  -8   1   2        0.05       -1.49      1.49 o 
  -7   1   2       12.35       16.28      1.94 o 
  -6   1   2      113.87      113.98      3.77 o 
  -5   1   2      448.26      506.31      6.63 o 
  -4   1   2        4.83        4.49      0.91 o 
  -3   1   2      843.00      929.83      7.20 o 
  -2   1   2      489.61      576.25      5.09 o 
  -1   1   2     2423.02     2502.87     41.23 o 
   0   1   2      692.55      725.64      3.83 o 
   1   1   2     6058.74     5240.37     64.59 o 
   2   1   2       63.61       59.21      2.04 o 
   3   1   2      116.60      100.08      2.91 o 
   4   1   2        2.37        3.91      1.10 o 
   5   1   2      283.90      229.40      5.28 o 
   6   1   2      172.98      139.52      4.68 o 
   7   1   2        6.98        9.29      1.73 o 
   8   1   2       56.14       68.07      3.75 o 
   9   1   2        9.95       13.18      2.18 o 
  10   1   2        5.49        4.18      2.45 o 
  11   1   2        1.51        1.13      2.26 o 
  12   1   2       18.54       18.97      3.75 o 
 -13   2   2        4.99        4.11      3.24 o 
 -12   2   2        0.25        2.76      2.93 o 
 -11   2   2       13.43       11.38      2.88 o 
 -10   2   2        7.91       13.83      2.38 o 
  -9   2   2       14.44       11.31      2.40 o 
  -8   2   2        6.10        5.35      2.23 o 
  -7   2   2      115.31      111.26      4.54 o 
  -6   2   2      847.99      957.22     10.71 o 
  -5   2   2        0.05       -0.19      1.06 o 
  -4   2   2        4.21        6.84      1.27 o 
  -3   2   2      182.13      226.35      4.44 o 
  -2   2   2      637.87      822.62      7.76 o 
  -1   2   2       18.55       26.17      1.54 o 
   0   2   2        2.12        1.58      0.92 o 
   1   2   2      461.69      408.47      5.59 o 
   2   2   2        9.19       10.83      1.32 o 
   3   2   2      301.17      273.48      5.35 o 
   4   2   2       44.25       45.98      2.55 o 
   5   2   2       53.58       54.17      2.95 o 
   6   2   2        0.04       -1.30      1.30 o 
   7   2   2       12.78        8.88      2.11 o 
   8   2   2       14.88       12.89      2.67 o 
   9   2   2        5.82        5.83      2.26 o 
  10   2   2        2.62        3.58      2.62 o 
  11   2   2        5.50        3.05      3.00 o 
  12   2   2        0.61        1.06      2.62 o 
 -12   3   2        2.11        5.28      2.43 o 
 -11   3   2        0.93        0.00      2.43 o 
 -10   3   2       19.97       13.76      3.27 o 
  -9   3   2       40.76       43.12      3.46 o 
  -8   3   2        1.00        1.01      1.73 o 
  -7   3   2       49.24       49.80      3.53 o 
  -6   3   2       58.58       45.67      2.98 o 
  -5   3   2       48.92       55.37      3.07 o 
  -4   3   2       35.78       44.32      2.71 o 
  -3   3   2       29.34       27.61      2.18 o 
  -2   3   2       39.83       40.82      2.33 o 
  -1   3   2      142.77      191.96      4.66 o 
   0   3   2      267.74      315.32     21.54 o 
   1   3   2      992.94     1089.98     10.83 o 
   2   3   2        1.04        0.22      1.20 o 
   3   3   2       90.27       89.08      3.63 o 
   4   3   2      152.12      162.26      5.11 o 
   5   3   2      431.19      403.66      8.38 o 
   6   3   2        0.26        0.31      1.56 o 
   7   3   2       25.01       24.47      3.05 o 
   8   3   2       12.39       13.01      2.91 o 
   9   3   2        8.32        2.71      2.95 o 
  10   3   2       30.23       35.61      3.58 o 
  11   3   2        1.02       -2.91      2.91 o 
 -11   4   2        1.47        0.77      2.76 o 
 -10   4   2        1.29        2.81      2.14 o 
  -9   4   2        0.25        3.84      2.02 o 
  -8   4   2        0.05       -2.14      2.14 o 
  -7   4   2       42.80       52.92      4.08 o 
  -6   4   2      135.39      145.53      5.62 o 
  -5   4   2        0.37       -0.62      1.80 o 
  -4   4   2       74.72       71.00      3.94 o 
  -3   4   2        3.73        5.26      2.04 o 
  -2   4   2      161.20      194.53      5.71 o 
  -1   4   2       83.46       92.68      4.03 o 
   0   4   2       70.94       70.89      6.57 o 
   1   4   2        6.76       11.43      1.80 o 
   2   4   2      385.64      377.01      8.04 o 
   3   4   2      138.08      120.82      4.97 o 
   4   4   2       33.36       27.35      2.98 o 
   5   4   2       95.74       89.49      4.97 o 
   6   4   2      117.99      109.39      5.57 o 
   7   4   2       73.93       66.56      4.99 o 
   8   4   2       47.46       41.51      4.13 o 
   9   4   2        4.41        5.69      2.79 o 
  10   4   2       20.94       29.03      3.84 o 
  -9   5   2        0.39        4.51      3.12 o 
  -8   5   2        5.29       13.52      3.05 o 
  -7   5   2       95.11       99.91      5.79 o 
  -6   5   2       43.57       49.49      4.66 o 
  -5   5   2      258.21      260.22      8.43 o 
  -4   5   2      280.73      270.57      8.26 o 
  -3   5   2       13.30       20.10      3.00 o 
  -2   5   2      105.53      109.61      5.16 o 
  -1   5   2       13.79        9.41      2.67 o 
   0   5   2        8.06        7.12      1.57 o 
   1   5   2       19.39       14.62      2.59 o 
   2   5   2       23.71       21.66      2.52 o 
   3   5   2       36.46       30.52      3.39 o 
   4   5   2        4.52        5.28      2.06 o 
   5   5   2        2.43        3.72      2.38 o 
   6   5   2       11.31        9.70      2.30 o 
   7   5   2        0.55        1.18      2.06 o 
   8   5   2        0.47       -2.02      2.45 o 
  -7   6   2       11.77       10.47      3.60 o 
  -6   6   2       38.14       36.35      4.42 o 
  -5   6   2       59.21       55.73      4.80 o 
  -4   6   2        1.75       -2.52      3.24 o 
  -3   6   2        5.69        9.82      2.69 o 
  -2   6   2       33.96       34.14      3.67 o 
  -1   6   2        0.53       -2.16      2.62 o 
   0   6   2       29.15       20.04      2.37 o 
   1   6   2        0.01        2.43      2.14 o 
   2   6   2        0.33        0.89      2.02 o 
   3   6   2        2.06        0.91      2.69 o 
   4   6   2        0.11        0.72      2.38 o 
   5   6   2        3.43        9.29      2.76 o 
   6   6   2        1.29        3.96      3.15 o 
 -13   0   3       59.75       62.60      5.02 o 
 -11   0   3       87.98       84.61      4.80 o 
  -9   0   3      167.07      148.26      5.38 o 
  -7   0   3        5.05        2.02      1.20 o 
  -5   0   3       63.02       62.81      2.30 o 
  -3   0   3        4.40        5.83      0.79 o 
  -1   0   3     1977.18     1883.52      8.21 o 
   1   0   3     1966.81     1526.92     35.10 o 
   3   0   3        0.01        0.94      0.86 o 
   5   0   3        1.78        1.03      1.08 o 
   7   0   3       15.10       20.48      2.33 o 
   9   0   3       12.91       13.42      2.18 o 
  11   0   3       12.27        9.44      3.29 o 
 -13   1   3       25.94       29.80      4.06 o 
 -12   1   3        0.57        4.30      2.50 o 
 -11   1   3      512.66      558.36     11.09 o 
 -10   1   3       65.15       62.67      4.11 o 
  -9   1   3       12.95       17.07      2.43 o 
  -8   1   3       30.22       26.56      2.59 o 
  -7   1   3      907.54      933.40     10.52 o 
  -6   1   3       63.71       80.65      3.19 o 
  -5   1   3      541.48      598.44      7.18 o 
  -4   1   3       35.87       42.14      1.90 o 
  -3   1   3     6290.73     5864.06     77.05 o 
  -2   1   3      691.14      717.09      6.03 o 
  -1   1   3       74.06       75.25      2.02 o 
   0   1   3       57.56       73.63      1.48 o 
   1   1   3    21630.66    17674.78    130.98 o 
   2   1   3      695.66      656.64      6.70 o 
   3   1   3      479.99      462.22      6.19 o 
   4   1   3       17.48       19.90      1.94 o 
   5   1   3      226.77      188.36      5.19 o 
   6   1   3       10.21        9.77      1.75 o 
   7   1   3       27.80       27.32      2.88 o 
   8   1   3       20.61       26.89      2.74 o 
   9   1   3       25.33       28.02      3.43 o 
  10   1   3        0.16        0.62      2.02 o 
  11   1   3       15.21       17.79      2.91 o 
  12   1   3        0.85        0.00      2.55 o 
 -13   2   3        4.43        4.03      2.67 o 
 -12   2   3        0.93       -0.22      2.47 o 
 -11   2   3        1.83        0.41      2.35 o 
 -10   2   3       60.49       58.49      4.15 o 
  -9   2   3       11.04        5.50      2.18 o 
  -8   2   3       18.77       16.18      2.21 o 
  -7   2   3       65.07       66.87      3.53 o 
  -6   2   3        2.59        4.92      1.34 o 
  -5   2   3      268.18      285.65      5.86 o 
  -4   2   3       47.69       61.08      2.59 o 
  -3   2   3       99.42      128.91      3.43 o 
  -2   2   3       17.95       22.21      1.58 o 
  -1   2   3       83.91      117.29      3.03 o 
   0   2   3     1298.90     1413.79     20.67 o 
   1   2   3        1.13       -0.70      0.94 o 
   2   2   3       11.78        9.17      1.27 o 
   3   2   3       91.76       80.34      3.19 o 
   4   2   3       25.02       26.99      2.26 o 
   5   2   3        5.72        3.82      1.61 o 
   6   2   3       23.40       22.55      2.50 o 
   7   2   3        0.72        0.48      1.46 o 
   8   2   3       73.29       77.24      4.44 o 
   9   2   3        3.98        1.58      2.59 o 
  10   2   3        0.15       -0.22      2.64 o 
  11   2   3        4.22        4.68      2.83 o 
 -12   3   3       16.29       12.85      3.46 o 
 -11   3   3        1.14        3.58      2.67 o 
 -10   3   3       73.74       67.81      4.83 o 
  -9   3   3        4.43        6.03      1.92 o 
  -8   3   3        2.45        2.14      1.73 o 
  -7   3   3        0.67        1.06      1.85 o 
  -6   3   3        0.21        1.90      1.39 o 
  -5   3   3        8.84       10.66      1.78 o 
  -4   3   3       11.28        7.54      1.70 o 
  -3   3   3       75.15       74.41      3.22 o 
  -2   3   3       21.65       27.61      2.04 o 
  -1   3   3       28.44       30.73      2.04 o 
   0   3   3      246.10      307.61      4.28 o 
   1   3   3       15.47       10.13      1.56 o 
   2   3   3       35.92       22.79      2.40 o 
   3   3   3      103.78      107.06      4.30 o 
   4   3   3       26.99       33.85      2.64 o 
   5   3   3      151.10      133.40      5.14 o 
   6   3   3       82.59       70.88      4.39 o 
   7   3   3       82.08       76.26      4.71 o 
   8   3   3        2.50        3.96      2.23 o 
   9   3   3       71.89       65.79      4.83 o 
  10   3   3        1.16        3.15      2.23 o 
  11   3   3        0.53        1.61      3.19 o 
 -11   4   3        0.08       -2.02      2.59 o 
 -10   4   3        2.74       -1.15      2.79 o 
  -9   4   3        4.04        6.15      2.38 o 
  -8   4   3        7.86        6.63      2.43 o 
  -7   4   3       14.93       15.10      2.88 o 
  -6   4   3       67.84       67.83      4.03 o 
  -5   4   3       44.09       47.52      3.22 o 
  -4   4   3       59.08       71.60      3.77 o 
  -3   4   3        0.92        2.52      1.46 o 
  -2   4   3       16.69       22.26      2.43 o 
  -1   4   3       71.01       78.42      3.70 o 
   0   4   3        0.06        1.83      1.09 o 
   1   4   3        0.22        0.14      1.42 o 
   2   4   3       11.48       11.77      2.09 o 
   3   4   3      129.13      114.10      4.73 o 
   4   4   3       32.74       27.23      2.71 o 
   5   4   3        0.19        4.59      1.99 o 
   6   4   3       85.84       88.48      4.99 o 
   7   4   3       91.50       80.36      5.31 o 
   8   4   3       84.59       83.70      5.31 o 
   9   4   3        3.99        3.70      2.81 o 
  -9   5   3        7.15        4.47      3.65 o 
  -8   5   3      152.22      165.24      8.02 o 
  -7   5   3      137.44      144.21      6.89 o 
  -6   5   3       22.48       23.29      3.91 o 
  -5   5   3      127.76      120.44      6.12 o 
  -4   5   3      308.52      329.25      9.10 o 
  -3   5   3      129.69      156.69      6.19 o 
  -2   5   3      477.96      545.83     10.85 o 
  -1   5   3        2.86       -0.70      2.43 o 
   0   5   3       60.72       71.10      3.10 o 
   1   5   3        5.31        7.49      2.09 o 
   2   5   3      159.37      152.66      5.98 o 
   3   5   3        1.20        0.58      2.38 o 
   4   5   3        0.01        1.42      2.04 o 
   5   5   3        2.70        0.22      2.16 o 
   6   5   3        2.63        1.58      2.57 o 
   7   5   3        0.34        2.69      2.38 o 
   8   5   3        1.40        2.35      2.62 o 
  -7   6   3        0.53        6.79      2.81 o 
  -6   6   3       21.28       28.12      3.79 o 
  -5   6   3        6.01        8.12      3.12 o 
  -4   6   3        0.14        0.46      2.95 o 
  -3   6   3        2.76        2.02      2.88 o 
  -2   6   3       17.16       16.59      3.58 o 
  -1   6   3       54.35       54.77      4.56 o 
   0   6   3       26.84       19.59      2.76 o 
   1   6   3        0.00        0.22      1.99 o 
   2   6   3        1.46       -0.22      2.62 o 
   3   6   3        2.67        3.55      2.35 o 
   4   6   3        6.25        7.40      2.69 o 
   5   6   3        0.03        2.57      2.67 o 
 -14   0   4       29.28       33.78      4.01 o 
 -12   0   4      295.28      309.54      9.17 o 
 -10   0   4        5.48       -2.11      2.64 o 
  -8   0   4        0.03        0.00      1.30 o 
  -6   0   4       15.58       16.93      1.66 o 
  -4   0   4        9.60        8.12      0.98 o 
  -2   0   4      701.17      696.57      5.95 o 
   0   0   4     1560.26     1529.51     69.83 o 
   2   0   4       26.94       29.51      1.66 o 
   4   0   4      139.29      142.07      4.01 o 
   6   0   4       17.98       14.29      2.04 o 
   8   0   4      259.13      275.18      7.80 o 
  10   0   4        2.87        3.67      2.23 o 
 -14   1   4        1.54        3.70      2.83 o 
 -13   1   4        0.24        3.07      2.33 o 
 -12   1   4       17.50       15.05      3.41 o 
 -11   1   4      211.96      225.27      7.44 o 
 -10   1   4       38.37       44.73      3.70 o 
  -9   1   4       57.80       63.24      3.84 o 
  -8   1   4      108.79      101.52      4.23 o 
  -7   1   4      403.99      454.73      7.47 o 
  -6   1   4      242.24      232.01      5.28 o 
  -5   1   4      263.98      303.88      5.52 o 
  -4   1   4     1986.74     2174.05     12.89 o 
  -3   1   4       65.30       72.18      2.35 o 
  -2   1   4       54.28       53.93      1.94 o 
  -1   1   4      398.03      378.98      4.78 o 
   0   1   4      741.55      734.70      4.81 o 
   1   1   4     1855.80     1897.49     11.43 o 
   2   1   4       66.20       58.01      2.40 o 
   3   1   4     1340.11     1185.68     10.59 o 
   4   1   4     1248.80     1271.52     11.86 o 
   5   1   4       37.07       42.31      2.83 o 
   6   1   4       14.51       12.63      1.97 o 
   7   1   4      147.55      141.11      5.59 o 
   8   1   4       38.26       48.45      3.79 o 
   9   1   4        0.01       -2.11      2.11 o 
  10   1   4       10.75       13.25      2.71 o 
  11   1   4        0.15        0.00      2.18 o 
 -13   2   4        1.90        5.47      2.57 o 
 -12   2   4        2.05        0.22      2.59 o 
 -11   2   4       19.20       21.35      3.22 o 
 -10   2   4        0.86        2.16      1.82 o 
  -9   2   4       50.73       41.37      3.58 o 
  -8   2   4       48.15       46.15      3.12 o 
  -7   2   4       79.25       69.94      3.58 o 
  -6   2   4       29.44       40.55      2.64 o 
  -5   2   4        6.06       14.65      1.63 o 
  -4   2   4     1538.63     1799.17     13.23 o 
  -3   2   4      691.84      749.85      8.21 o 
  -2   2   4       58.67       63.89      2.47 o 
  -1   2   4        2.29        3.19      0.98 o 
   0   2   4       34.96       41.80      1.48 o 
   1   2   4      392.19      411.95      6.27 o 
   2   2   4        1.52        6.70      1.39 o 
   3   2   4       61.46       56.98      3.00 o 
   4   2   4      123.38      111.67      4.20 o 
   5   2   4       45.98       37.98      3.03 o 
   6   2   4       57.72       51.98      3.39 o 
   7   2   4        0.64        1.51      1.85 o 
   8   2   4       32.10       36.57      3.63 o 
   9   2   4        0.40       -2.30      2.35 o 
  10   2   4        0.22       -2.59      2.59 o 
  11   2   4        0.93        0.00      2.52 o 
 -12   3   4        4.08        2.45      2.86 o 
 -11   3   4       60.91       59.02      4.35 o 
 -10   3   4       25.21       19.71      3.12 o 
  -9   3   4        0.12        0.72      1.66 o 
  -8   3   4        2.23        0.17      1.78 o 
  -7   3   4       10.73        7.20      2.09 o 
  -6   3   4       53.55       49.10      3.51 o 
  -5   3   4       86.22       95.49      3.99 o 
  -4   3   4      184.98      221.33      5.69 o 
  -3   3   4       61.77       75.37      3.41 o 
  -2   3   4       88.45      103.10      3.60 o 
  -1   3   4      182.84      196.55      4.95 o 
   0   3   4      260.69      240.79      3.96 o 
   1   3   4      327.07      309.66      6.65 o 
   2   3   4       37.43       44.13      2.74 o 
   3   3   4      300.45      285.10      6.79 o 
   4   3   4       88.92       76.19      3.89 o 
   5   3   4       46.53       54.22      3.70 o 
   6   3   4      260.90      253.05      7.80 o 
   7   3   4      355.64      371.95      9.72 o 
   8   3   4        3.98        8.55      2.74 o 
   9   3   4       28.12       25.26      3.65 o 
  10   3   4        0.16       -3.03      3.03 o 
 -11   4   4        0.04        4.75      2.30 o 
 -10   4   4        0.15       -0.46      2.55 o 
  -9   4   4       28.83       31.67      3.79 o 
  -8   4   4      120.19      125.43      5.98 o 
  -7   4   4       60.68       53.76      4.30 o 
  -6   4   4       10.59       10.42      2.55 o 
  -5   4   4        0.32        3.48      1.97 o 
  -4   4   4      161.31      173.43      5.67 o 
  -3   4   4       26.81       27.25      2.74 o 
  -2   4   4       20.79       17.34      2.28 o 
  -1   4   4        0.03       -1.54      1.68 o 
   0   4   4        3.59        0.84      1.13 o 
   1   4   4       37.68       43.22      2.91 o 
   2   4   4        2.06       -0.14      1.90 o 
   3   4   4        1.86        0.82      1.80 o 
   4   4   4       37.57       31.53      3.22 o 
   5   4   4       17.22       15.94      2.69 o 
   6   4   4        0.78        0.19      2.09 o 
   7   4   4       49.90       47.20      4.32 o 
   8   4   4        3.81        6.39      2.69 o 
   9   4   4        2.99        2.83      2.88 o 
 -10   5   4        1.58        1.85      2.62 o 
  -9   5   4        3.16        5.69      3.36 o 
  -8   5   4        6.85       12.49      3.31 o 
  -7   5   4       96.66      103.75      5.93 o 
  -6   5   4       57.71       61.49      4.99 o 
  -5   5   4      295.32      339.12      9.22 o 
  -4   5   4        0.04       -0.55      2.71 o 
  -3   5   4       89.63      106.17      5.50 o 
  -2   5   4       70.36       79.02      4.61 o 
  -1   5   4       94.46       93.04      5.07 o 
   0   5   4       18.73       23.27      4.24 o 
   1   5   4        3.74        6.10      2.18 o 
   2   5   4        8.36        8.21      2.04 o 
   3   5   4        7.13        6.77      2.33 o 
   4   5   4       12.32        6.51      2.86 o 
   5   5   4        4.11        3.34      2.47 o 
   6   5   4       14.96       16.35      3.31 o 
   7   5   4       24.99       25.88      4.08 o 
  -7   6   4        5.01        4.97      3.58 o 
  -6   6   4        3.29        1.99      2.76 o 
  -5   6   4       72.34       76.98      5.31 o 
  -4   6   4       26.98       30.78      4.27 o 
  -3   6   4       98.50       99.48      6.12 o 
  -2   6   4        9.58       10.59      3.60 o 
  -1   6   4       23.02       20.65      3.58 o 
   0   6   4       14.67       15.32      2.07 o 
   1   6   4        0.07        0.24      2.33 o 
   2   6   4        7.98        0.94      2.81 o 
   3   6   4        0.60        1.94      2.40 o 
   4   6   4        2.89        2.55      2.83 o 
   5   6   4       38.01       38.61      4.61 o 
 -13   0   5       26.13       30.30      4.23 o 
 -11   0   5      530.93      561.44     10.88 o 
  -9   0   5       41.83       28.55      2.98 o 
  -7   0   5       53.28       56.95      3.03 o 
  -5   0   5        0.53       -0.50      0.89 o 
  -3   0   5      359.46      408.68      5.31 o 
  -1   0   5      590.01      609.96      6.27 o 
   1   0   5      366.19      344.67      5.19 o 
   3   0   5      386.53      337.23      6.24 o 
   5   0   5       10.11        7.66      1.61 o 
   7   0   5       34.71       28.38      3.07 o 
   9   0   5       34.28       30.42      3.75 o 
  11   0   5        0.20       -0.26      2.57 o 
 -14   1   5        2.56        0.53      2.95 o 
 -13   1   5        8.97        6.82      2.81 o 
 -12   1   5       28.96       26.17      3.67 o 
 -11   1   5       23.76       24.87      3.58 o 
 -10   1   5        5.12        5.71      2.11 o 
  -9   1   5       94.81       96.79      4.56 o 
  -8   1   5      101.65       92.13      4.18 o 
  -7   1   5        2.04        3.70      1.25 o 
  -6   1   5      133.02      145.89      4.30 o 
  -5   1   5      359.54      388.27      6.39 o 
  -4   1   5      296.44      362.56      5.67 o 
  -3   1   5      177.04      168.94      3.82 o 
  -2   1   5      300.19      294.08      4.63 o 
  -1   1   5      386.35      405.94      5.52 o 
   0   1   5       56.22       58.18      1.65 o 
   1   1   5       18.53       12.41      1.46 o 
   2   1   5        7.36        5.31      1.49 o 
   3   1   5     1931.71     1729.30     13.66 o 
   4   1   5       85.36       80.75      3.82 o 
   5   1   5       21.98       19.14      2.35 o 
   6   1   5        6.67        6.94      2.23 o 
   7   1   5       31.15       31.31      2.86 o 
   8   1   5        0.00        0.38      1.85 o 
   9   1   5       42.23       51.57      4.13 o 
  10   1   5        9.21       12.15      3.12 o 
  11   1   5        8.39       11.69      2.88 o 
 -13   2   5       12.23       14.60      3.03 o 
 -12   2   5        4.41        6.70      2.33 o 
 -11   2   5       48.46       58.27      4.27 o 
 -10   2   5       12.12       10.66      2.28 o 
  -9   2   5       11.09       10.52      2.21 o 
  -8   2   5       42.89       36.98      3.05 o 
  -7   2   5        0.22       -0.65      1.39 o 
  -6   2   5      154.57      155.90      4.75 o 
  -5   2   5      198.43      207.26      5.19 o 
  -4   2   5       41.82       46.60      2.52 o 
  -3   2   5       82.25       96.95      3.34 o 
  -2   2   5      458.13      487.77      6.94 o 
  -1   2   5        9.13        5.14      1.25 o 
   0   2   5      489.55      560.73      5.19 o 
   1   2   5      406.48      420.54      6.75 o 
   2   2   5     2784.55     2725.64     17.55 o 
   3   2   5       63.27       54.77      3.27 o 
   4   2   5        7.75        4.90      1.66 o 
   5   2   5        4.10        2.74      1.94 o 
   6   2   5      196.65      169.18      6.15 o 
   7   2   5        1.70        1.44      1.97 o 
   8   2   5        4.02        3.19      2.57 o 
   9   2   5       11.42       11.77      3.12 o 
  10   2   5       17.15       11.55      3.55 o 
 -12   3   5        5.23        3.65      2.76 o 
 -11   3   5       19.69       11.07      3.36 o 
 -10   3   5        7.57        6.43      2.52 o 
  -9   3   5        2.07        3.29      1.80 o 
  -8   3   5       45.73       44.73      3.36 o 
  -7   3   5       28.70       25.64      2.62 o 
  -6   3   5       96.99      109.87      4.59 o 
  -5   3   5       49.95       48.55      3.12 o 
  -4   3   5        0.05        1.46      1.34 o 
  -3   3   5        0.78        0.36      1.13 o 
  -2   3   5      174.96      196.29      5.23 o 
  -1   3   5      208.49      208.55      5.33 o 
   0   3   5        3.73        2.24      0.85 o 
   1   3   5        0.25        0.60      1.22 o 
   2   3   5        4.46       -0.38      1.46 o 
   3   3   5      109.10       95.13      4.30 o 
   4   3   5       10.36        6.39      2.33 o 
   5   3   5       41.46       35.87      3.36 o 
   6   3   5       11.51       13.11      2.71 o 
   7   3   5      157.30      149.15      6.67 o 
   8   3   5       30.76       29.51      4.01 o 
   9   3   5       53.08       57.36      5.09 o 
  10   3   5        3.64        2.40      3.29 o 
 -11   4   5        9.54        1.25      3.05 o 
 -10   4   5       22.86       28.50      3.77 o 
  -9   4   5        9.96       10.80      2.67 o 
  -8   4   5        0.10        2.74      2.38 o 
  -7   4   5        8.59       11.33      2.88 o 
  -6   4   5      336.81      354.66      8.74 o 
  -5   4   5       37.04       45.55      3.43 o 
  -4   4   5        3.58        4.18      1.99 o 
  -3   4   5        3.78        4.32      2.14 o 
  -2   4   5        2.28        5.59      1.73 o 
  -1   4   5        0.43        2.79      1.44 o 
   0   4   5        6.26        8.70      1.33 o 
   1   4   5        2.06        6.31      1.73 o 
   2   4   5       17.77       19.83      2.35 o 
   3   4   5        7.00        8.36      1.97 o 
   4   4   5       97.15       92.78      4.97 o 
   5   4   5       20.49       17.41      3.03 o 
   6   4   5        0.12       -2.21      2.21 o 
   7   4   5        4.30        4.35      2.45 o 
   8   4   5        2.19        1.99      2.38 o 
 -10   5   5        5.50        6.65      3.39 o 
  -9   5   5        1.13        0.98      2.26 o 
  -8   5   5        0.16        2.09      2.26 o 
  -7   5   5        5.73       10.76      3.19 o 
  -6   5   5       14.99        9.80      3.67 o 
  -5   5   5       66.32       74.38      5.23 o 
  -4   5   5        0.46       -1.54      2.62 o 
  -3   5   5      139.65      152.42      6.29 o 
  -2   5   5       58.93       73.86      4.73 o 
  -1   5   5      211.13      220.18      7.49 o 
   0   5   5      115.18      100.13      5.50 o 
   1   5   5       55.97       44.23      3.60 o 
   2   5   5        3.68        3.39      2.11 o 
   3   5   5       27.27       24.13      3.36 o 
   4   5   5       35.99       33.73      3.43 o 
   5   5   5        0.54        0.46      2.43 o 
   6   5   5        0.15        0.24      2.79 o 
   7   5   5        1.86        6.10      2.57 o 
  -7   6   5       65.96       71.19      5.79 o 
  -6   6   5        6.20        3.29      3.22 o 
  -5   6   5       15.00       21.47      3.77 o 
  -4   6   5       31.83       34.89      4.51 o 
  -3   6   5      180.90      189.30      8.09 o 
  -2   6   5       11.52       11.98      3.87 o 
  -1   6   5       27.67       37.34      4.68 o 
   0   6   5        0.28        1.65      1.72 o 
   1   6   5        3.19        2.14      2.43 o 
   2   6   5        1.06       -0.48      2.57 o 
   3   6   5        3.83        4.80      2.57 o 
   4   6   5       13.83       14.21      3.10 o 
 -14   0   6       38.96       49.77      4.97 o 
 -12   0   6      133.60      124.18      6.39 o 
 -10   0   6     2225.29     2203.15     20.10 o 
  -8   0   6       79.75       85.28      3.96 o 
  -6   0   6     2355.44     2431.94     16.30 o 
  -4   0   6      214.45      220.18      4.56 o 
  -2   0   6     1655.31     1570.74     10.92 o 
   0   0   6      161.31      151.58      2.61 o 
   2   0   6      618.50      553.20      7.56 o 
   4   0   6        0.02        0.24      1.06 o 
   6   0   6        0.84        0.94      1.49 o 
   8   0   6        8.21        9.84      2.47 o 
  10   0   6       28.38       34.70      4.01 o 
 -14   1   6        1.95        1.82      2.93 o 
 -13   1   6       25.79       14.81      3.67 o 
 -12   1   6       20.31       20.10      3.39 o 
 -11   1   6       15.19       11.00      3.00 o 
 -10   1   6       44.22       33.90      3.46 o 
  -9   1   6      127.48      120.24      4.99 o 
  -8   1   6        1.90       -0.82      1.70 o 
  -7   1   6       17.38       19.18      2.18 o 
  -6   1   6       49.99       43.48      2.74 o 
  -5   1   6      356.77      418.19      6.60 o 
  -4   1   6      241.97      230.86      4.87 o 
  -3   1   6      491.17      587.56      7.18 o 
  -2   1   6        2.14        0.48      0.96 o 
  -1   1   6        0.60        0.96      0.89 o 
   0   1   6      224.15      207.53      3.25 o 
   1   1   6       23.56       14.67      1.58 o 
   2   1   6      245.75      223.13      5.28 o 
   3   1   6      259.41      238.33      5.93 o 
   4   1   6        0.61        2.16      1.15 o 
   5   1   6       62.10       51.98      3.51 o 
   6   1   6       33.55       39.69      2.95 o 
   7   1   6       22.29       26.10      3.00 o 
   8   1   6        0.79       -2.02      2.33 o 
   9   1   6        4.42        6.72      2.40 o 
  10   1   6        4.21        0.98      2.69 o 
 -13   2   6        0.17       -2.98      2.98 o 
 -12   2   6        0.68       -2.45      2.52 o 
 -11   2   6        4.33        4.85      2.16 o 
 -10   2   6      123.78      117.36      5.38 o 
  -9   2   6        9.43        9.20      2.18 o 
  -8   2   6        1.44        2.23      1.56 o 
  -7   2   6        2.86        7.25      1.70 o 
  -6   2   6       15.63        9.39      1.78 o 
  -5   2   6        3.63        1.46      1.20 o 
  -4   2   6       68.17       74.62      3.17 o 
  -3   2   6       84.02       85.16      3.58 o 
  -2   2   6     1317.81     1430.49     12.25 o 
  -1   2   6      336.57      383.45      6.39 o 
   0   2   6       10.55       14.73      1.23 o 
   1   2   6        2.07        7.35      1.82 o 
   2   2   6      586.40      578.43      8.76 o 
   3   2   6      213.04      197.03      5.95 o 
   4   2   6        1.16        2.55      1.92 o 
   5   2   6       46.54       41.18      3.48 o 
   6   2   6       47.11       43.22      3.82 o 
   7   2   6       30.66       27.92      3.19 o 
   8   2   6       34.63       42.64      4.08 o 
   9   2   6       14.59       22.16      3.63 o 
  10   2   6        3.77        7.54      2.76 o 
 -12   3   6        0.02        1.94      2.40 o 
 -11   3   6        5.02        0.46      2.64 o 
 -10   3   6        1.54        0.60      2.26 o 
  -9   3   6       20.91       17.82      2.76 o 
  -8   3   6       20.42       18.03      2.52 o 
  -7   3   6        0.26       -1.10      1.66 o 
  -6   3   6       60.24       61.23      3.67 o 
  -5   3   6       49.31       57.31      3.39 o 
  -4   3   6      124.69      140.82      4.95 o 
  -3   3   6       16.18       11.07      2.09 o 
  -2   3   6       47.95       50.30      3.07 o 
  -1   3   6        5.00        3.70      1.94 o 
   0   3   6       17.07       16.32      1.38 o 
   1   3   6       18.68       18.39      2.28 o 
   2   3   6       11.24       10.40      1.90 o 
   3   3   6       21.75       19.16      2.38 o 
   4   3   6       36.92       29.58      3.03 o 
   5   3   6        0.95        4.27      1.85 o 
   6   3   6        4.00        9.15      2.64 o 
   7   3   6       30.54       42.62      4.32 o 
   8   3   6       51.80       52.77      4.97 o 
   9   3   6       32.58       35.06      4.15 o 
 -11   4   6       26.77       21.30      3.84 o 
 -10   4   6       35.58       27.78      3.89 o 
  -9   4   6       81.36       74.82      5.23 o 
  -8   4   6        7.90        6.99      2.93 o 
  -7   4   6       67.65       81.80      4.66 o 
  -6   4   6      330.51      329.04      8.98 o 
  -5   4   6        0.01       -1.18      2.57 o 
  -4   4   6       46.97       43.12      3.72 o 
  -3   4   6        2.39        6.55      1.80 o 
  -2   4   6        9.30        8.02      2.23 o 
  -1   4   6       51.44       47.28      3.58 o 
   0   4   6        5.69        3.78      1.22 o 
   1   4   6        0.06        0.34      1.80 o 
   2   4   6       46.30       39.21      3.51 o 
   3   4   6        7.57        6.34      2.47 o 
   4   4   6        1.84        1.34      2.38 o 
   5   4   6       12.46        9.32      2.67 o 
   6   4   6        7.43        8.26      2.57 o 
   7   4   6        0.14       -1.20      2.71 o 
   8   4   6        0.97       -1.06      3.22 o 
  -9   5   6        4.66        5.26      3.17 o 
  -8   5   6        1.08        1.90      2.26 o 
  -7   5   6       10.79       16.98      2.50 o 
  -6   5   6       13.52       14.48      3.48 o 
  -5   5   6      186.35      188.67      7.61 o 
  -4   5   6       58.89       63.24      4.59 o 
  -3   5   6       31.16       36.74      3.55 o 
  -2   5   6        3.65        3.07      2.62 o 
  -1   5   6        2.87        2.52      2.74 o 
   0   5   6        1.66        3.27      1.65 o 
   1   5   6       76.80       54.77      4.32 o 
   2   5   6        6.32        9.17      2.52 o 
   3   5   6        0.20        3.48      1.97 o 
   4   5   6       31.93       25.28      3.70 o 
   5   5   6       15.73       19.98      3.36 o 
   6   5   6       11.23       15.82      3.48 o 
  -6   6   6        1.81        2.30      2.86 o 
  -5   6   6       13.23       18.15      3.55 o 
  -4   6   6        6.61        9.96      3.41 o 
  -3   6   6       79.91       88.67      5.98 o 
  -2   6   6       13.62       16.38      3.70 o 
  -1   6   6      161.66      155.35      7.80 o 
   0   6   6       30.40       33.89      7.34 o 
   1   6   6       28.89       24.59      3.75 o 
   2   6   6        1.99        1.27      2.95 o 
   3   6   6       34.92       32.25      4.08 o 
 -13   0   7        5.13        7.44      2.69 o 
 -11   0   7       21.21       10.52      3.19 o 
  -9   0   7      833.02      826.03     11.72 o 
  -7   0   7      915.81      920.27     11.21 o 
  -5   0   7      274.74      266.11      5.59 o 
  -3   0   7     3248.06     3353.15     17.62 o 
  -1   0   7      119.31      123.89      3.65 o 
   1   0   7      206.63      197.39      4.87 o 
   3   0   7        6.57        6.99      1.58 o 
   5   0   7       81.03       83.48      4.37 o 
   7   0   7        6.26        6.29      2.26 o 
   9   0   7        0.73        3.99      2.57 o 
 -14   1   7       16.44       16.98      3.72 o 
 -13   1   7        1.03        0.48      2.40 o 
 -12   1   7        0.10       -2.47      2.47 o 
 -11   1   7        6.90       10.37      2.35 o 
 -10   1   7      196.44      188.43      6.60 o 
  -9   1   7        0.79        2.95      1.82 o 
  -8   1   7       23.11       21.95      2.52 o 
  -7   1   7        0.15        0.77      1.37 o 
  -6   1   7        1.00        0.34      1.13 o 
  -5   1   7       20.78       17.24      1.90 o 
  -4   1   7       30.85       33.01      2.14 o 
  -3   1   7      401.50      477.16      6.94 o 
  -2   1   7       35.72       38.30      2.23 o 
  -1   1   7       74.28       73.93      2.98 o 
   0   1   7       10.13        3.77      1.37 o 
   1   1   7      518.51      581.27      8.21 o 
   2   1   7       12.19       12.82      1.97 o 
   3   1   7       61.61       52.63      3.39 o 
   4   1   7        0.00       -1.73      1.73 o 
   5   1   7       67.73       69.70      4.18 o 
   6   1   7        4.38        8.57      2.11 o 
   7   1   7       31.39       28.79      3.46 o 
   8   1   7        0.08        1.51      2.18 o 
   9   1   7       44.65       47.35      4.66 o 
  10   1   7        0.04        3.43      2.52 o 
 -13   2   7       13.11       14.17      3.07 o 
 -12   2   7       11.96       13.76      2.83 o 
 -11   2   7       10.42       17.60      2.71 o 
 -10   2   7        6.35        2.40      2.23 o 
  -9   2   7       14.07       15.15      2.23 o 
  -8   2   7        4.83        2.76      1.94 o 
  -7   2   7       68.53       71.05      3.75 o 
  -6   2   7        8.33       10.04      1.78 o 
  -5   2   7       63.02       66.77      3.24 o 
  -4   2   7       56.24       59.59      2.95 o 
  -3   2   7      320.15      334.80      6.84 o 
  -2   2   7       71.06       73.74      3.27 o 
  -1   2   7       21.32       21.23      2.11 o 
   0   2   7      175.33      143.90      3.25 o 
   1   2   7      320.99      294.99      6.77 o 
   2   2   7      672.60      718.01     10.20 o 
   3   2   7      116.20      106.61      4.80 o 
   4   2   7      907.22      871.43     12.20 o 
   5   2   7      199.55      177.99      6.89 o 
   6   2   7       28.08       36.59      3.51 o 
   7   2   7       38.96       42.43      4.25 o 
   8   2   7      212.95      227.40      8.74 o 
   9   2   7        3.66        1.01      3.17 o 
 -12   3   7        2.29        2.71      2.74 o 
 -11   3   7       30.05       26.10      3.63 o 
 -10   3   7       79.25       81.25      5.26 o 
  -9   3   7       21.07       15.73      3.00 o 
  -8   3   7       41.81       34.24      3.31 o 
  -7   3   7       81.06       79.55      4.23 o 
  -6   3   7       54.46       53.76      3.55 o 
  -5   3   7       48.14       44.06      3.43 o 
  -4   3   7       32.79       39.86      2.91 o 
  -3   3   7      469.40      497.93      8.76 o 
  -2   3   7      136.15      157.29      5.23 o 
  -1   3   7        1.03        1.06      1.39 o 
   0   3   7       46.05       40.46      2.39 o 
   1   3   7       15.87       17.43      2.21 o 
   2   3   7       87.45       95.39      4.56 o 
   3   3   7       25.20       19.78      2.55 o 
   4   3   7       13.43        6.89      2.64 o 
   5   3   7        8.75        5.74      2.35 o 
   6   3   7        2.07        2.93      2.47 o 
   7   3   7        0.12        1.58      2.43 o 
   8   3   7       16.51       10.68      3.22 o 
 -11   4   7        3.78        3.79      2.88 o 
 -10   4   7        0.44        5.16      2.86 o 
  -9   4   7       45.30       47.35      4.20 o 
  -8   4   7       24.36       28.55      3.43 o 
  -7   4   7        0.33        2.11      2.52 o 
  -6   4   7       96.06       94.36      5.33 o 
  -5   4   7       77.62       84.52      5.11 o 
  -4   4   7      665.25      734.17     11.86 o 
  -3   4   7        8.26        3.79      2.40 o 
  -2   4   7        3.54        0.98      2.18 o 
  -1   4   7        6.71        3.96      2.28 o 
   0   4   7      110.01       95.23      3.40 o 
   1   4   7       10.42        8.72      2.11 o 
   2   4   7       52.04       46.39      3.60 o 
   3   4   7        9.13        9.08      2.67 o 
   4   4   7        3.14        3.91      2.52 o 
   5   4   7        3.47        2.21      2.88 o 
   6   4   7        0.77        2.38      2.38 o 
   7   4   7        3.65        4.85      2.81 o 
  -9   5   7        1.00       -2.91      2.91 o 
  -8   5   7        0.13        4.32      2.43 o 
  -7   5   7        0.04        0.22      2.38 o 
  -6   5   7       33.12       41.73      3.89 o 
  -5   5   7        0.00       -2.91      2.91 o 
  -4   5   7        5.65        3.70      2.86 o 
  -3   5   7        0.89       -0.41      2.30 o 
  -2   5   7       24.94       27.56      3.87 o 
  -1   5   7        7.04        3.84      2.64 o 
   0   5   7       19.44       14.94      2.14 o 
   1   5   7       23.93       14.19      3.24 o 
   2   5   7        0.03        3.07      1.97 o 
   3   5   7        9.26        3.46      3.10 o 
   4   5   7        0.17        0.72      2.55 o 
   5   5   7        1.29       -1.54      3.07 o 
  -6   6   7        2.08       -3.53      3.53 o 
  -5   6   7        0.16       -3.24      3.24 o 
  -4   6   7       46.71       53.45      4.87 o 
  -3   6   7        6.82        9.87      3.60 o 
  -2   6   7       25.83       27.28      4.37 o 
  -1   6   7       91.87       80.46      5.83 o 
   0   6   7        0.33        0.20      2.16 o 
   1   6   7       21.02       23.55      3.84 o 
   2   6   7        7.65        4.75      3.17 o 
 -14   0   8        0.46       -0.53      2.52 o 
 -12   0   8       77.15       75.68      4.66 o 
 -10   0   8      145.49      140.03      5.76 o 
  -8   0   8      794.89      758.15     11.02 o 
  -6   0   8       48.45       56.90      3.05 o 
  -4   0   8     1040.44     1185.63     11.62 o 
  -2   0   8      215.13      232.47      5.31 o 
   0   0   8      149.30      163.10      3.31 o 
   2   0   8       45.48       38.78      2.79 o 
   4   0   8       66.98       67.40      3.89 o 
   6   0   8        2.35        4.30      1.82 o 
   8   0   8        4.04        9.58      2.69 o 
 -14   1   8       23.34       30.28      3.89 o 
 -13   1   8        4.79        8.84      2.76 o 
 -12   1   8        9.06        6.94      2.50 o 
 -11   1   8      114.38      111.50      5.57 o 
 -10   1   8      240.09      229.49      7.52 o 
  -9   1   8      132.89      121.97      5.45 o 
  -8   1   8       49.77       41.27      3.27 o 
  -7   1   8       19.66       18.70      2.09 o 
  -6   1   8       31.89       37.36      2.57 o 
  -5   1   8      199.15      198.09      5.35 o 
  -4   1   8       90.28       81.11      3.58 o 
  -3   1   8      115.81      105.62      3.87 o 
  -2   1   8       23.79       27.80      2.09 o 
  -1   1   8        0.00        2.57      1.10 o 
   0   1   8      137.50      130.71      5.77 o 
   1   1   8        2.35        6.36      1.58 o 
   2   1   8       60.68       53.40      3.36 o 
   3   1   8      113.07      103.97      4.75 o 
   4   1   8      109.75       97.39      4.68 o 
   5   1   8       11.04       13.64      2.55 o 
   6   1   8        0.15       -0.38      1.73 o 
   7   1   8       28.23       27.16      3.67 o 
   8   1   8        0.05       -2.09      2.38 o 
   9   1   8        4.79        5.11      3.51 o 
 -13   2   8        0.16       -0.74      2.57 o 
 -12   2   8       11.10        7.08      2.86 o 
 -11   2   8       27.91       28.16      3.00 o 
 -10   2   8        3.07        1.51      2.35 o 
  -9   2   8       17.33       17.22      2.74 o 
  -8   2   8        3.56        1.44      2.02 o 
  -7   2   8       44.55       44.18      3.29 o 
  -6   2   8       35.68       37.26      2.93 o 
  -5   2   8      131.86      130.57      4.66 o 
  -4   2   8       59.62       65.91      3.29 o 
  -3   2   8       17.08       14.21      2.02 o 
  -2   2   8       13.31        9.96      1.80 o 
  -1   2   8      147.56      119.04      4.35 o 
   0   2   8       57.89       50.89      3.53 o 
   1   2   8       92.20      102.86      4.44 o 
   2   2   8        1.78        0.43      1.70 o 
   3   2   8        0.01       -2.11      2.11 o 
   4   2   8       74.46       63.58      4.35 o 
   5   2   8      113.52      121.95      5.74 o 
   6   2   8        1.99        2.64      2.28 o 
   7   2   8        9.02       14.02      2.91 o 
   8   2   8       35.46       42.02      4.63 o 
 -12   3   8        3.77        3.24      2.74 o 
 -11   3   8       24.09       15.10      3.36 o 
 -10   3   8       18.52       20.89      3.36 o 
  -9   3   8      101.88       92.18      5.40 o 
  -8   3   8        5.71        5.62      1.99 o 
  -7   3   8        9.09        4.73      2.33 o 
  -6   3   8        0.02       -2.06      2.06 o 
  -5   3   8      405.06      399.51      8.74 o 
  -4   3   8       75.31       79.26      4.08 o 
  -3   3   8       15.08       15.65      2.26 o 
  -2   3   8       87.80       84.85      4.11 o 
  -1   3   8       31.51       30.09      2.59 o 
   0   3   8       70.70       67.74      2.82 o 
   1   3   8        1.24       -1.10      1.87 o 
   2   3   8       22.67       21.59      2.62 o 
   3   3   8      102.79       91.29      5.04 o 
   4   3   8       69.20       70.71      4.68 o 
   5   3   8       28.50       31.53      3.55 o 
   6   3   8       13.74       15.87      3.10 o 
   7   3   8        0.04        2.67      2.04 o 
   8   3   8        0.13       -1.32      3.12 o 
 -11   4   8        0.14       -2.06      3.19 o 
 -10   4   8       23.08       21.54      3.51 o 
  -9   4   8        4.57       10.06      2.16 o 
  -8   4   8       19.31       16.38      3.22 o 
  -7   4   8       40.29       36.09      3.84 o 
  -6   4   8       25.03       25.33      3.22 o 
  -5   4   8        5.15        7.80      2.83 o 
  -4   4   8      333.82      337.73      9.00 o 
  -3   4   8        9.09        7.49      2.71 o 
  -2   4   8       96.10       94.19      4.97 o 
  -1   4   8        9.63       11.07      2.30 o 
   0   4   8      136.90      122.31      7.13 o 
   1   4   8        4.94        1.30      2.38 o 
   2   4   8       30.84       22.09      2.91 o 
   3   4   8        9.56        8.88      2.33 o 
   4   4   8        0.02       -2.62      2.62 o 
   5   4   8        1.59        0.00      2.43 o 
   6   4   8        0.37        2.76      2.45 o 
  -9   5   8        1.92        0.00      2.98 o 
  -8   5   8       11.42       12.56      3.34 o 
  -7   5   8       19.73       21.15      3.51 o 
  -6   5   8        7.99        9.48      2.67 o 
  -5   5   8        0.97        6.79      2.28 o 
  -4   5   8        2.11       -2.14      2.43 o 
  -3   5   8        4.96        3.60      2.43 o 
  -2   5   8        1.68        2.11      2.35 o 
  -1   5   8        0.44       -0.84      2.35 o 
   0   5   8        8.74        7.79      1.96 o 
   1   5   8        5.93        9.84      2.40 o 
   2   5   8        9.09        8.36      2.40 o 
   3   5   8       27.41       20.62      3.39 o 
   4   5   8        1.87        0.00      2.67 o 
  -5   6   8        0.20        5.79      3.07 o 
  -4   6   8        1.38        4.66      3.17 o 
  -3   6   8        0.80        0.77      2.83 o 
  -2   6   8       23.27       21.44      4.11 o 
  -1   6   8        8.55       11.31      3.24 o 
   0   6   8       14.06       12.90      2.60 o 
 -13   0   9        0.45        3.58      2.16 o 
 -11   0   9        0.69        3.17      2.30 o 
  -9   0   9        2.55        1.63      2.33 o 
  -7   0   9      302.27      278.50      7.11 o 
  -5   0   9        0.24        0.48      1.25 o 
  -3   0   9      404.83      414.90      7.49 o 
  -1   0   9      139.80      135.15      4.61 o 
   1   0   9        1.83        2.62      1.22 o 
   3   0   9       37.39       40.03      3.27 o 
   5   0   9        3.64        4.06      2.02 o 
   7   0   9        7.06        9.39      2.33 o 
 -13   1   9       56.52       66.63      5.09 o 
 -12   1   9       16.75       14.19      3.00 o 
 -11   1   9        1.95        2.02      2.18 o 
 -10   1   9       45.55       43.46      3.65 o 
  -9   1   9      664.80      653.54     11.43 o 
  -8   1   9      236.99      219.41      6.77 o 
  -7   1   9        0.34       -1.42      1.87 o 
  -6   1   9       19.91       24.90      2.43 o 
  -5   1   9      148.57      139.40      4.87 o 
  -4   1   9       51.52       53.09      2.98 o 
  -3   1   9        4.58        5.11      1.49 o 
  -2   1   9       64.76       51.55      3.07 o 
  -1   1   9      257.50      236.09      6.24 o 
   0   1   9        1.62        0.47      1.91 o 
   1   1   9       78.62       66.92      3.70 o 
   2   1   9        0.11        0.43      1.22 o 
   3   1   9       25.41       25.02      2.83 o 
   4   1   9        1.86       -0.34      1.87 o 
   5   1   9       43.81       45.02      3.82 o 
   6   1   9        3.29        1.46      2.40 o 
   7   1   9        8.73        8.43      2.74 o 
   8   1   9        0.72       -1.49      3.00 o 
 -13   2   9        3.86        1.54      3.00 o 
 -12   2   9        0.53       -1.18      2.30 o 
 -11   2   9        0.58        1.49      2.11 o 
 -10   2   9       29.71       23.99      3.46 o 
  -9   2   9        4.46       11.24      2.35 o 
  -8   2   9       28.20       24.13      2.79 o 
  -7   2   9        9.25       14.36      2.30 o 
  -6   2   9        0.13        1.46      1.37 o 
  -5   2   9       62.97       66.39      3.75 o 
  -4   2   9        1.57        1.90      1.54 o 
  -3   2   9       41.54       43.34      2.91 o 
  -2   2   9       74.46       75.18      3.91 o 
  -1   2   9        1.62        2.30      1.49 o 
   0   2   9        0.04       -0.64      1.08 o 
   1   2   9        1.95        3.58      1.56 o 
   2   2   9       10.63       11.00      2.26 o 
   3   2   9        2.80        2.40      2.18 o 
   4   2   9       90.76       98.30      5.07 o 
   5   2   9        0.02       -0.41      2.14 o 
   6   2   9       52.58       50.97      4.39 o 
   7   2   9        9.99       10.54      2.95 o 
   8   2   9        9.43        9.17      3.79 o 
 -12   3   9        0.90        5.33      2.67 o 
 -11   3   9        2.08        2.57      2.43 o 
 -10   3   9        7.03        5.86      2.79 o 
  -9   3   9        3.80        0.19      2.43 o 
  -8   3   9        6.95        8.12      2.23 o 
  -7   3   9       22.53       23.07      3.10 o 
  -6   3   9        1.00        4.20      1.85 o 
  -5   3   9      265.60      257.85      7.56 o 
  -4   3   9       16.67       17.48      2.88 o 
  -3   3   9       56.83       57.96      3.94 o 
  -2   3   9       66.57       66.51      3.87 o 
  -1   3   9      198.14      194.41      6.51 o 
   0   3   9       24.96       24.28      1.89 o 
   1   3   9        7.54        7.18      2.18 o 
   2   3   9       34.45       34.67      3.19 o 
   3   3   9      125.91      127.52      5.98 o 
   4   3   9       27.58       27.83      3.29 o 
   5   3   9       20.12       16.88      3.43 o 
   6   3   9       34.11       30.23      3.82 o 
   7   3   9        2.97        4.68      3.12 o 
 -11   4   9        6.60       12.08      3.27 o 
 -10   4   9        0.45        1.46      2.16 o 
  -9   4   9        0.73        1.61      2.71 o 
  -8   4   9        2.96        0.43      2.83 o 
  -7   4   9       75.68       79.31      5.11 o 
  -6   4   9       10.22       11.48      2.69 o 
  -5   4   9        0.30       -2.11      2.26 o 
  -4   4   9      158.73      147.16      6.65 o 
  -3   4   9       58.72       61.51      4.32 o 
  -2   4   9      130.28      130.64      5.83 o 
  -1   4   9        3.09        1.87      2.43 o 
   0   4   9        0.52        2.19      1.74 o 
   1   4   9        2.67        4.80      2.14 o 
   2   4   9       76.95       66.44      4.75 o 
   3   4   9        0.09        0.67      1.99 o 
   4   4   9        8.10        8.67      2.64 o 
   5   4   9        4.35        5.50      2.50 o 
  -9   5   9        0.73        3.19      3.05 o 
  -8   5   9       62.01       68.69      5.28 o 
  -7   5   9       12.25       11.43      3.24 o 
  -6   5   9        0.34        0.48      2.59 o 
  -5   5   9        3.61        4.80      2.76 o 
  -4   5   9        0.24        2.23      2.38 o 
  -3   5   9        1.05        1.34      2.67 o 
  -2   5   9        0.05        0.67      2.06 o 
  -1   5   9        5.36        0.67      2.79 o 
   0   5   9        0.62       -1.45      1.67 o 
   1   5   9        6.31        3.55      2.69 o 
   2   5   9        1.65        0.00      2.62 o 
   3   5   9        0.00        0.77      2.30 o 
  -3   6   9        9.91       15.70      3.19 o 
  -2   6   9        7.62       11.72      3.07 o 
 -12   0  10       23.26       21.49      3.34 o 
 -10   0  10      138.73      135.25      5.93 o 
  -8   0  10        2.51        0.00      2.11 o 
  -6   0  10       51.71       50.18      3.17 o 
  -4   0  10       19.65       20.12      2.02 o 
  -2   0  10      705.20      748.96     10.44 o 
   0   0  10        3.73        2.74      1.00 o 
   2   0  10      125.40      131.58      5.31 o 
   4   0  10       71.51       65.26      4.37 o 
   6   0  10        9.13       12.39      2.74 o 
   8   0  10       20.15       25.96      3.84 o 
 -13   1  10        0.01        1.25      2.50 o 
 -12   1  10        2.48        4.32      2.18 o 
 -11   1  10        2.28       -0.22      2.16 o 
 -10   1  10       18.01       19.02      3.03 o 
  -9   1  10      136.18      136.86      5.86 o 
  -8   1  10      379.84      370.26      8.91 o 
  -7   1  10       80.87       74.50      4.27 o 
  -6   1  10      487.13      493.58      9.08 o 
  -5   1  10       19.93       22.95      2.69 o 
  -4   1  10       28.09       29.84      2.62 o 
  -3   1  10      182.65      166.10      5.67 o 
  -2   1  10      356.82      353.34      7.68 o 
  -1   1  10        2.26        0.82      1.51 o 
   0   1  10       43.52       42.23      2.20 o 
   1   1  10        5.10        3.19      1.68 o 
   2   1  10       10.21       11.55      2.06 o 
   3   1  10       19.78       18.78      2.86 o 
   4   1  10        1.90        2.86      1.99 o 
   5   1  10       54.02       64.11      4.44 o 
   6   1  10        1.31        0.67      2.26 o 
   7   1  10        4.41        2.21      3.10 o 
 -13   2  10       23.19       19.54      4.01 o 
 -12   2  10        4.60        3.84      2.67 o 
 -11   2  10        0.63       -2.21      2.21 o 
 -10   2  10        5.97        0.82      2.64 o 
  -9   2  10      268.91      229.61      7.68 o 
  -8   2  10       24.50       23.89      2.71 o 
  -7   2  10        0.34        1.49      1.90 o 
  -6   2  10        8.63        8.84      2.14 o 
  -5   2  10        1.83        1.06      1.75 o 
  -4   2  10       86.85       93.09      4.30 o 
  -3   2  10       33.92       29.77      2.91 o 
  -2   2  10       49.78       51.69      3.72 o 
  -1   2  10       20.06       14.81      2.30 o 
   0   2  10        1.37        3.07      1.14 o 
   1   2  10        3.76        2.64      1.70 o 
   2   2  10       10.72        9.12      2.38 o 
   3   2  10        8.02        9.58      2.18 o 
   4   2  10        0.01        0.60      2.18 o 
   5   2  10        4.16        1.32      2.45 o 
   6   2  10       23.12       25.91      3.60 o 
   7   2  10       25.06       27.11      3.82 o 
 -12   3  10       10.27        6.51      3.39 o 
 -11   3  10        5.56        7.49      2.71 o 
 -10   3  10        7.92        7.64      2.57 o 
  -9   3  10       38.57       34.26      4.15 o 
  -8   3  10        2.78        1.39      2.23 o 
  -7   3  10       65.31       60.72      4.25 o 
  -6   3  10        9.85        8.96      2.64 o 
  -5   3  10       58.96       53.23      4.15 o 
  -4   3  10       34.70       37.67      3.72 o 
  -3   3  10      497.77      507.10     10.49 o 
  -2   3  10        0.63       -1.01      2.23 o 
  -1   3  10       51.90       48.72      3.91 o 
   0   3  10       42.46       40.09      2.47 o 
   1   3  10       53.02       55.20      3.96 o 
   2   3  10       49.10       51.67      4.23 o 
   3   3  10       49.84       54.05      4.27 o 
   4   3  10       23.61       24.75      3.55 o 
   5   3  10       44.99       41.15      4.18 o 
   6   3  10       54.43       48.43      5.11 o 
 -10   4  10        1.39        0.24      2.71 o 
  -9   4  10       30.38       23.36      3.94 o 
  -8   4  10        4.94        5.88      2.86 o 
  -7   4  10        3.79       -0.65      2.93 o 
  -6   4  10        0.39       -0.41      2.38 o 
  -5   4  10       10.02       11.74      2.67 o 
  -4   4  10        0.69        2.18      2.16 o 
  -3   4  10        3.00        0.19      2.47 o 
  -2   4  10        0.16        0.19      2.28 o 
  -1   4  10       69.49       68.24      4.73 o 
   0   4  10        6.87        4.95      2.81 o 
   1   4  10        1.62        0.43      2.14 o 
   2   4  10       15.76       13.95      3.41 o 
   3   4  10        8.40        8.52      3.03 o 
   4   4  10        1.75       -0.74      2.93 o 
  -8   5  10        9.66       11.52      3.10 o 
  -7   5  10        3.32        7.32      3.03 o 
  -6   5  10        6.73        2.45      2.91 o 
  -5   5  10        0.31        4.30      2.62 o 
  -4   5  10        4.19        9.65      2.93 o 
  -3   5  10       33.84       44.97      4.18 o 
  -2   5  10        1.02        6.12      2.33 o 
  -1   5  10        0.06       -0.72      2.71 o 
   0   5  10        0.04        2.36      2.20 o 
   1   5  10        0.29        0.50      2.33 o 
   2   5  10        1.85        1.56      2.71 o 
 -13   0  11        0.27       -0.77      2.50 o 
 -11   0  11       25.97       24.11      3.43 o 
  -9   0  11        0.82        2.74      1.66 o 
  -7   0  11       11.71        6.27      2.50 o 
  -5   0  11        2.01       -0.60      1.68 o 
  -3   0  11      120.86      117.70      4.87 o 
  -1   0  11        0.78        2.86      1.78 o 
   1   0  11        7.36        2.98      2.18 o 
   3   0  11        0.60       -0.38      2.06 o 
   5   0  11       44.40       51.65      4.47 o 
   7   0  11        5.56        7.59      3.39 o 
 -13   1  11        2.19        6.15      2.88 o 
 -12   1  11        8.01        9.65      2.93 o 
 -11   1  11       27.70       31.31      3.58 o 
 -10   1  11        7.64        4.63      2.40 o 
  -9   1  11        5.39        6.17      2.45 o 
  -8   1  11       68.83       67.78      4.25 o 
  -7   1  11      208.49      197.05      6.63 o 
  -6   1  11      118.99      129.92      5.21 o 
  -5   1  11        5.67        7.44      1.90 o 
  -4   1  11       69.59       69.41      3.79 o 
  -3   1  11        6.68        7.85      2.09 o 
  -2   1  11       57.97       69.34      3.84 o 
  -1   1  11       12.34       11.26      2.28 o 
   0   1  11       37.97       29.76      2.17 o 
   1   1  11       22.65       26.80      3.10 o 
   2   1  11        2.95        6.15      1.75 o 
   3   1  11       15.10       18.39      2.88 o 
   4   1  11        0.21       -2.18      2.18 o 
   5   1  11        4.99        7.23      2.88 o 
   6   1  11        6.29       10.28      2.40 o 
   7   1  11        7.81       10.37      3.22 o 
 -12   2  11        1.30       -3.00      3.00 o 
 -11   2  11        0.09       -2.18      2.18 o 
 -10   2  11       42.12       32.03      3.75 o 
  -9   2  11       68.57       69.46      5.04 o 
  -8   2  11      203.67      182.07      6.79 o 
  -7   2  11       19.23       19.04      3.34 o 
  -6   2  11       25.28       24.87      3.00 o 
  -5   2  11       23.63       20.48      2.76 o 
  -4   2  11      247.55      236.33      7.32 o 
  -3   2  11       58.66       50.21      3.99 o 
  -2   2  11       12.50       10.11      2.30 o 
  -1   2  11        0.39        3.51      1.51 o 
   0   2  11        6.42        7.64      2.69 o 
   1   2  11        2.94        4.20      1.90 o 
   2   2  11        8.94        7.54      2.40 o 
   3   2  11        0.39        0.41      2.16 o 
   4   2  11        4.45        7.73      2.64 o 
   5   2  11        1.06       -3.29      3.29 o 
   6   2  11        0.00        3.07      2.59 o 
 -11   3  11        0.41       -0.50      2.26 o 
 -10   3  11        5.77        3.96      2.43 o 
  -9   3  11        7.63        5.71      2.88 o 
  -8   3  11       23.91       32.29      3.46 o 
  -7   3  11       24.84       20.07      3.07 o 
  -6   3  11        0.00       -2.21      2.21 o 
  -5   3  11       29.48       31.09      3.22 o 
  -4   3  11        3.38        3.48      2.26 o 
  -3   3  11      500.48      501.51     10.30 o 
  -2   3  11       13.49       16.23      3.12 o 
  -1   3  11       69.48       76.06      4.92 o 
   0   3  11       40.60       40.51      3.52 o 
   1   3  11       19.05       20.10      2.95 o 
   2   3  11       17.58       20.07      3.51 o 
   3   3  11       28.76       22.40      3.89 o 
   4   3  11       11.53       12.53      3.22 o 
   5   3  11       33.17       28.36      4.30 o 
 -10   4  11        2.79        0.00      2.79 o 
  -9   4  11        7.78        4.97      3.00 o 
  -8   4  11        3.39        4.73      2.47 o 
  -7   4  11        0.85        0.00      2.43 o 
  -6   4  11       58.90       63.36      4.61 o 
  -5   4  11       23.84       23.65      3.46 o 
  -4   4  11        0.13       -1.70      2.18 o 
  -3   4  11        2.27        2.74      2.02 o 
  -2   4  11       10.99        4.90      2.59 o 
  -1   4  11       24.04       21.27      3.24 o 
   0   4  11        9.12        7.37      1.99 o 
   1   4  11       30.26       32.17      3.82 o 
   2   4  11        4.62        8.72      3.07 o 
   3   4  11       16.03       14.74      3.67 o 
  -7   5  11        0.65       -3.10      3.10 o 
  -6   5  11       32.72       33.81      3.87 o 
  -5   5  11        2.45        6.29      2.62 o 
  -4   5  11        0.22       -1.49      2.64 o 
  -3   5  11       13.22       19.57      3.29 o 
  -2   5  11        4.70        0.00      3.12 o 
  -1   5  11        5.49        7.35      3.15 o 
   0   5  11        5.27        2.28      2.46 o 
 -12   0  12       51.39       51.07      4.59 o 
 -10   0  12       23.06       28.07      3.07 o 
  -8   0  12       20.23       22.35      2.74 o 
  -6   0  12        1.76        1.01      1.68 o 
  -4   0  12        0.42       -1.61      1.63 o 
  -2   0  12        8.95       10.08      2.16 o 
   0   0  12      160.63      166.51      4.42 o 
   2   0  12       21.30       22.26      2.91 o 
   4   0  12       47.82       46.44      4.23 o 
   6   0  12       32.21       36.59      4.63 o 
 -13   1  12        3.48        5.02      2.98 o 
 -12   1  12        0.27        0.00      2.33 o 
 -11   1  12        4.30        0.22      2.79 o 
 -10   1  12        1.33        4.03      1.94 o 
  -9   1  12        0.06        1.58      1.78 o 
  -8   1  12       28.35       17.98      2.83 o 
  -7   1  12       29.67       32.10      3.19 o 
  -6   1  12      109.42       95.37      5.11 o 
  -5   1  12        5.66        6.17      1.85 o 
  -4   1  12        0.02        0.17      1.78 o 
  -3   1  12       17.57       18.78      2.74 o 
  -2   1  12       58.40       59.16      4.01 o 
  -1   1  12        7.87        8.43      2.02 o 
   0   1  12       40.13       41.87      2.46 o 
   1   1  12        2.98        4.51      2.06 o 
   2   1  12        7.29        7.78      2.30 o 
   3   1  12        6.52        3.63      2.33 o 
   4   1  12        1.83       -0.46      2.67 o 
   5   1  12        1.30       -0.74      2.74 o 
   6   1  12        1.54        1.85      2.93 o 
 -12   2  12       33.44       34.17      4.13 o 
 -11   2  12       24.68       28.02      3.75 o 
 -10   2  12        3.27        5.16      2.57 o 
  -9   2  12       51.79       57.82      4.68 o 
  -8   2  12       31.90       46.96      3.91 o 
  -7   2  12      328.99      313.67      8.84 o 
  -6   2  12       22.55       32.05      3.12 o 
  -5   2  12       37.29       38.27      3.51 o 
  -4   2  12       49.40       46.12      3.84 o 
  -3   2  12       32.09       37.79      3.58 o 
  -2   2  12       58.70       57.36      4.15 o 
  -1   2  12       66.40       64.18      4.18 o 
   0   2  12       32.73       31.53      2.50 o 
   1   2  12       24.88       27.06      3.31 o 
   2   2  12        9.79        8.69      2.59 o 
   3   2  12        1.74        0.00      2.40 o 
   4   2  12        0.00       -0.96      2.59 o 
   5   2  12        1.14        4.13      2.50 o 
 -11   3  12       14.49       17.65      3.39 o 
 -10   3  12        3.41        3.67      2.64 o 
  -9   3  12        0.00        0.00      2.40 o 
  -8   3  12        5.84        4.85      2.69 o 
  -7   3  12        0.24        2.33      2.26 o 
  -6   3  12       25.60       26.63      3.65 o 
  -5   3  12        2.18        2.21      2.02 o 
  -4   3  12        9.44        6.34      2.88 o 
  -3   3  12       43.05       42.62      4.25 o 
  -2   3  12        9.26        3.60      2.83 o 
  -1   3  12       71.32       80.99      5.02 o 
   0   3  12       32.74       30.67      3.52 o 
   1   3  12        5.37        5.09      2.35 o 
   2   3  12        2.69        3.94      2.26 o 
   3   3  12        9.79        7.35      2.95 o 
   4   3  12        1.41       -1.03      3.15 o 
  -9   4  12       11.18        9.08      3.63 o 
  -8   4  12        2.48        2.98      3.17 o 
  -7   4  12        0.01       -2.40      2.45 o 
  -6   4  12        0.73       -0.24      2.28 o 
  -5   4  12        1.91        6.17      2.35 o 
  -4   4  12        0.98        3.84      2.21 o 
  -3   4  12        0.77       -2.47      2.47 o 
  -2   4  12        0.61       -0.22      2.16 o 
  -1   4  12        3.29        0.70      2.64 o 
   0   4  12       17.80       14.89      2.33 o 
   1   4  12       15.26       12.46      2.81 o 
   2   4  12        0.37        3.89      2.26 o 
  -5   5  12        4.91        1.58      3.17 o 
  -4   5  12        3.14        5.52      2.55 o 
  -3   5  12        5.23        2.62      3.07 o 
  -2   5  12        8.54       10.32      3.27 o 
 -11   0  13        3.24        5.64      2.23 o 
  -9   0  13        0.48       -0.22      1.82 o 
  -7   0  13       15.34       15.29      2.71 o 
  -5   0  13       40.09       45.04      3.51 o 
  -3   0  13        5.43        6.05      2.02 o 
  -1   0  13        2.30        3.72      1.90 o 
   1   0  13       25.43       19.33      3.15 o 
   3   0  13        0.09        0.91      2.43 o 
   5   0  13        0.27       -2.88      2.88 o 
 -12   1  13        3.96        6.39      3.19 o 
 -11   1  13        6.40        5.74      2.81 o 
 -10   1  13        0.04        0.00      2.33 o 
  -9   1  13       85.81       82.09      5.04 o 
  -8   1  13        8.82        4.42      2.55 o 
  -7   1  13        5.01        3.29      2.21 o 
  -6   1  13       10.99       12.89      2.57 o 
  -5   1  13       35.32       38.80      3.43 o 
  -4   1  13       25.11       33.21      3.12 o 
  -3   1  13       53.06       57.00      4.08 o 
  -2   1  13       13.21        9.44      2.79 o 
  -1   1  13      110.61      121.49      5.86 o 
   0   1  13        3.18        5.45      1.66 o 
   1   1  13        0.12        1.46      1.92 o 
   2   1  13        1.12       -0.43      1.92 o 
   3   1  13        6.63        7.47      2.64 o 
   4   1  13        0.01        0.74      2.26 o 
 -11   2  13        6.85        6.03      2.74 o 
 -10   2  13        0.02        1.42      2.16 o 
  -9   2  13       14.67       18.80      3.46 o 
  -8   2  13      131.12      125.26      6.36 o 
  -7   2  13      114.69      123.75      6.07 o 
  -6   2  13      115.87      106.17      6.12 o 
  -5   2  13       95.43       94.00      5.64 o 
  -4   2  13       13.61       12.61      2.95 o 
  -3   2  13        2.01        0.77      2.55 o 
  -2   2  13      318.64      319.46      9.39 o 
  -1   2  13        0.31        0.60      2.18 o 
   0   2  13        0.17       -0.25      1.77 o 
   1   2  13        4.58        1.10      2.57 o 
   2   2  13        0.98       -1.63      2.52 o 
   3   2  13        0.01        0.48      2.43 o 
   4   2  13        0.90       -2.79      2.79 o 
 -10   3  13        2.72       -1.54      2.88 o 
  -9   3  13        5.10        3.65      3.03 o 
  -8   3  13       65.88       64.71      4.83 o 
  -7   3  13        3.12        6.31      2.69 o 
  -6   3  13        3.01       -1.75      2.88 o 
  -5   3  13        1.04       -2.35      2.35 o 
  -4   3  13        0.90       -2.14      2.55 o 
  -3   3  13        1.82        3.65      2.40 o 
  -2   3  13        1.74       -0.22      2.62 o 
  -1   3  13       41.26       39.71      4.03 o 
   0   3  13        0.84        0.60      2.65 o 
   1   3  13        7.14        5.76      2.83 o 
   2   3  13        0.28        0.50      2.57 o 
   3   3  13       12.21       17.50      3.31 o 
  -8   4  13        3.79        2.35      3.10 o 
  -7   4  13       15.08       15.46      3.58 o 
  -6   4  13        1.57        4.20      2.64 o 
  -5   4  13        2.24        1.70      2.88 o 
  -4   4  13        5.07        8.24      2.64 o 
  -3   4  13        1.03        2.67      2.30 o 
  -2   4  13        4.79        6.89      2.74 o 
  -1   4  13        0.76        2.02      2.50 o 
   0   4  13        3.48        2.98      1.97 o 
 -12   0  14        0.18       -0.79      2.86 o 
 -10   0  14        1.42        0.00      2.21 o 
  -8   0  14        8.11        7.42      2.55 o 
  -6   0  14       15.39       13.35      2.86 o 
  -4   0  14       10.33        9.36      2.62 o 
  -2   0  14       15.70       15.82      3.07 o 
   0   0  14        0.21       -1.29      1.66 o 
   2   0  14        0.22        0.72      2.28 o 
 -11   1  14        0.09        2.02      2.40 o 
 -10   1  14       12.18       14.02      3.07 o 
  -9   1  14        1.05        4.51      2.30 o 
  -8   1  14       11.17        8.21      2.76 o 
  -7   1  14       16.40       18.37      2.69 o 
  -6   1  14       45.57       41.47      4.01 o 
  -5   1  14        0.18       -2.23      2.23 o 
  -4   1  14        2.85        1.80      1.92 o 
  -3   1  14       24.51       26.10      3.31 o 
  -2   1  14       41.52       53.33      4.15 o 
  -1   1  14        1.69        0.84      2.76 o 
   0   1  14        0.30       -1.45      1.70 o 
   1   1  14        0.02       -1.37      2.45 o 
   2   1  14        4.36        6.75      2.62 o 
   3   1  14        2.77        0.00      2.64 o 
 -11   2  14       14.17        7.11      3.55 o 
 -10   2  14        1.47        0.00      2.74 o 
  -9   2  14       10.50        8.81      2.86 o 
  -8   2  14        1.12        4.80      2.40 o 
  -7   2  14       53.09       52.56      4.68 o 
  -6   2  14        6.78       10.35      3.07 o 
  -5   2  14      200.74      203.13      8.04 o 
  -4   2  14       20.15       20.96      3.22 o 
  -3   2  14       31.96       30.66      3.87 o 
  -2   2  14      115.03      106.10      6.51 o 
  -1   2  14       70.38       76.02      5.35 o 
   0   2  14       28.38       35.39      5.40 o 
   1   2  14       45.34       47.64      4.49 o 
   2   2  14        6.14        6.58      3.12 o 
  -9   3  14        8.67       17.26      3.24 o 
  -8   3  14       20.39       17.62      4.20 o 
  -7   3  14        7.63        4.11      3.34 o 
  -6   3  14       46.35       56.57      4.75 o 
  -5   3  14       54.67       60.48      4.85 o 
  -4   3  14       20.84       16.93      3.70 o 
  -3   3  14        0.09       -2.57      2.57 o 
  -2   3  14        0.26       -0.24      2.23 o 
  -1   3  14        0.01       -1.22      2.30 o 
   0   3  14        0.10        1.90      2.51 o 
   1   3  14        1.83        1.56      2.93 o 
  -6   4  14        1.10        2.91      2.81 o 
  -5   4  14        1.86        2.09      2.74 o 
  -4   4  14        0.00       -0.77      2.67 o 
  -3   4  14        2.13        5.74      2.69 o 
  -2   4  14       21.04       23.27      3.70 o 
 -11   0  15        6.81       14.14      3.22 o 
  -9   0  15        4.64        3.79      2.38 o 
  -7   0  15       39.17       39.23      3.94 o 
  -5   0  15        4.80        2.79      2.69 o 
  -3   0  15        4.07        3.24      2.45 o 
  -1   0  15        0.15       -0.22      2.59 o 
   1   0  15        3.35        3.46      2.67 o 
 -11   1  15       22.25       18.61      4.35 o 
 -10   1  15        0.32       -2.52      2.57 o 
  -9   1  15        9.37       11.12      3.05 o 
  -8   1  15        0.92        1.15      2.40 o 
  -7   1  15       17.05       14.45      3.12 o 
  -6   1  15       11.77       14.60      2.76 o 
  -5   1  15        6.06        7.44      2.67 o 
  -4   1  15        6.86        5.91      2.55 o 
  -3   1  15        8.08        9.92      2.50 o 
  -2   1  15        4.99        4.73      3.00 o 
  -1   1  15       35.65       34.43      4.20 o 
   0   1  15       10.22       14.30      5.75 o 
   1   1  15       41.51       45.84      4.66 o 
   2   1  15        1.63        5.52      2.18 o 
 -10   2  15        7.98        7.66      2.88 o 
  -9   2  15        1.88       -2.55      3.24 o 
  -8   2  15       11.23       11.98      3.29 o 
  -7   2  15        3.38        5.23      2.52 o 
  -6   2  15       31.50       29.39      3.79 o 
  -5   2  15       18.21       12.70      3.51 o 
  -4   2  15        1.15       -2.71      2.71 o 
  -3   2  15        2.32        1.15      2.79 o 
  -2   2  15       13.66       22.26      3.41 o 
  -1   2  15        6.29        5.11      3.17 o 
   0   2  15       78.74       93.16      4.33 o 
   1   2  15        1.32       -3.60      3.60 o 
  -8   3  15       27.14       29.34      3.79 o 
  -7   3  15       18.77       16.23      3.91 o 
  -6   3  15       49.95       46.32      4.90 o 
  -5   3  15        0.46        2.50      3.12 o 
  -4   3  15       11.85       10.01      3.46 o 
  -3   3  15        0.16        0.00      2.83 o 
  -2   3  15        0.12        5.64      2.57 o 
  -1   3  15        0.11        0.53      2.52 o 
 -10   0  16        1.92        2.91      2.81 o 
  -8   0  16       18.85       14.77      3.31 o 
  -6   0  16       11.07       11.33      2.64 o 
  -4   0  16       18.97       29.60      3.87 o 
  -2   0  16       28.30       33.21      3.79 o 
   0   0  16       11.45       13.66      2.58 o 
  -9   1  16        0.02       -0.77      2.86 o 
  -8   1  16        0.55        1.49      2.04 o 
  -7   1  16        4.40       10.49      2.33 o 
  -6   1  16        2.27       -0.72      2.98 o 
  -5   1  16       14.10       11.69      3.31 o 
  -4   1  16        4.58        7.16      2.47 o 
  -3   1  16        1.59       -0.96      2.47 o 
  -2   1  16       10.07       10.83      3.27 o 
  -1   1  16       36.72       48.12      4.63 o 
   0   1  16       18.79       23.89      2.86 o 
  -8   2  16        1.11        1.82      2.74 o 
  -7   2  16        0.00        0.00      2.67 o 
  -6   2  16        0.00       -2.26      2.74 o 
  -5   2  16        1.71        3.00      2.52 o 
  -4   2  16       21.63       25.33      4.25 o 
  -3   2  16       30.72       40.79      4.47 o 
  -2   2  16        4.00        4.90      2.69 o 
  -1   2  16        0.20       -1.85      2.88 o 
  -7   0  17       16.44       18.70      3.43 o 
  -5   0  17       48.35       51.60      4.59 o 
  -3   0  17        7.30        7.80      3.31 o 
  -7   1  17        4.07        1.85      2.83 o 
  -6   1  17        0.93        4.18      2.69 o 
  -5   1  17        2.42        3.36      2.79 o 
  -4   1  17       14.47       19.28      3.63 o 
  -3   1  17        3.46        2.11      2.98 o 
                                                 
